# Supplementary material for: The Role of Allium subhirsutum L. in the Attenuation of Dermal Wounds by Modulating Oxidative Stress and Inflammation in Wistar Albino Rats
Source: Molecules. 2021 Aug 12;26(16):4875. doi: 10.3390/molecules26164875 (PMC8398921; doi:10.3390/molecules26164875)
Supplement: Supplementary file 1 [file molecules-26-04875-s001.zip]

Archive with 1 entries (1 files):
- molecules-1308028-supplementary.pdf
